# Supplementary material for: Evaluation of Cardiovascular Risk Factors after Hepatitis C Virus Eradication with Direct-Acting Antivirals in a Cohort of Treatment-Naïve Patients without History of Cardiovascular Disease
Source: J Clin Med. 2022 Jul 13;11(14):4049. doi: 10.3390/jcm11144049 (PMC9315656; doi:10.3390/jcm11144049)
Supplement: Supplementary file 1 [file jcm-11-04049-s001.zip]

Archive with 1 entries (1 files):
- jcm-1745889-supplementary.pdf
